# Supplementary material for: Cryptococcus gattii strains with a high phagocytosis phenotype by macrophages display high pathogenicity at the early stage of infection in vivo : High phagocytosis Cg displays early pathogenicity
Source: Acta Biochim Biophys Sin (Shanghai). 2023 Oct 26;56(2):291–303. doi: 10.3724/abbs.2023250 (PMC10984874; doi:10.3724/abbs.2023250)
Supplement: Supplementary [file Supplementary.xlsx]

## Sheet: Figure 2
		Phagocytic index (%)
Group	Strain ID	Test 1	Test 2	Test 3	Average	SD
HP	G2	57.1	56.8	57.9	57.2667	0.568624
	R265	57.1	56.2	56.3	56.5333	0.493288
	WM276	55.3	54.8	55.8	55.3	0.5
	G14	55.1	55.7	54.4	55.0667	0.650641
	G10	53.6	55.3	53.7	54.2	0.953939
	G6	49.2	50.1	48.2	49.1667	0.950438
	R272	43	44.4	44.7	44.0333	0.907377
	G9	44.2	42.5	44.1	43.6	0.953939
	G15	40.8	39.3	42.9	41	1.80831
	G24	39.7	40.2	36.8	38.9	1.83576
	G18	36.5	36.9	38.2	37.2	0.888819
	G20	35.8	36.7	36.4	36.3	0.458258
	G8	32.7	30.1	31.8	31.5333	1.32035
	G13	33	30.7	29.6	31.1	1.73494
	G4	29.2	30.8	30.9	30.3	0.953939
	G16	30.5	28.9	27.6	29	1.45258
LP	G19	29.6	27.4	28.6	28.5333	1.10151
	G26	27.9	27.3	26.4	27.2	0.754983
	G7	22.8	24.2	25	24	1.11355
	G5	22.7	21.6	25.1	23.1333	1.78979
	G21	20.6	22.6	21.1	21.4333	1.04083
	G3	19.2	19.7	19.7	19.5333	0.288675
	G17	19.3	18.1	19	18.8	0.6245
	G28	15.5	15.3	14.9	15.2333	0.305505
	G12	12.6	13.5	13.3	13.1333	0.472582
	G29	13.2	12.8	13.4	13.1333	0.305505
	G23	13.5	12.8	12.5	12.9333	0.51316
	G1	12.6	12.2	12.8	12.5333	0.305505
	G30	12.6	11.9	12.7	12.4	0.43589
	G25	10.7	9.6	10.5	10.2667	0.585947
	G27	10.2	8.7	8.3	9.06667	1.00167

## Sheet: SEM-1
		The number of cryptococci adhering to or captured by 100 macrophages
Group	Strain ID	Test 1	Test 2	Test 3	Average	MEAN	SD
HP	G2	125	142	103	123.333	129.963	31.5495
	R272	176	128	165	156.333
	WM276	85	104	91	93.3333
	G14	62	96	73	77
	G10	159	186	197	180.667
	G6	144	107	115	122
	R265	132	117	136	128.333
	G9	165	142	137	148
	G15	136	157	129	140.667
LP	G17	96	113	91	100	92.9259	21.356
	G28	87	72	103	87.3333
	G12	138	126	129	131
	G29	65	78	50	64.3333
	G23	112	104	96	104
	G1	93	76	117	95.3333
	G30	42	71	65	59.3333
	G25	117	96	82	98.3333
	G27	89	104	97	96.6667

## Sheet: Figure 4
			Test 1						Test 2						Test 3						Average
	Group	Strain ID	ICL-2 hpi (x10^4)	ICL-18 hpi (x10^4)	ICL-24 hpi (x10^4)	IPR-18 hpi	IPR-24 hpi		ICL-2 hpi (x10^4)	ICL-18 hpi (x10^4)	ICL-24 hpi (x10^4)	IPR-18 hpi	IPR-24 hpi		ICL-2 hpi (x10^4)	ICL-18 hpi (x10^4)	ICL-24 hpi (x10^4)	IPR-18 hpi	IPR-24 hpi		ICL-2 hpi (x10^4)	ICL-18 hpi (x10^4)	ICL-24 hpi (x10^4)	IPR-18 hpi	IPR-24 hpi
Cg	HP	G2	10.15	16.4	18.2	1.61576	1.7931		10.65	16.45	18.35	1.5446	1.723		10.4	16.95	17.95	1.62981	1.72596		10.4	16.6	18.1667	1.59672	1.74736
		R265	9.75	22.15	23.4	2.27179	2.4		10.4	23.2	24.65	2.23077	2.37019		9.8	23	22.3	2.34694	2.27551		9.98333	22.7833	23.45	2.28317	2.34857
		WM276	5.1	11.25	13.85	2.20588	2.71569		5.35	11.15	13.6	2.08411	2.54206		4.95	11.75	13.85	2.37374	2.79798		5.13333	11.3833	13.7667	2.22124	2.68524
		G14	3.3	9.05	10.2	2.74242	3.09091		3.65	9.35	10.55	2.56164	2.89041		3.05	8.5	10.4	2.78689	3.40984		3.33333	8.96667	10.3833	2.69698	3.13039
		G10	12.4	19.75	21.7	1.59274	1.75		11.85	18.6	22.3	1.56962	1.88186		13.15	21.7	26.2	1.65019	1.9924		12.4667	20.0167	23.4	1.60418	1.87475
		G6	6.8	8.15	8.8	1.19853	1.29412		6.35	8.45	8.5	1.33071	1.33858		6.65	8.2	8.95	1.23308	1.34586		6.6	8.26667	8.75	1.25411	1.32619
		R272	12.35	11.4	12.5	0.923077	1.01215		11.85	11.25	12.75	0.949367	1.07595		12.3	9.05	14.6	0.735772	1.18699		12.1667	10.5667	13.2833	0.869405	1.0917
		G9	7.25	14.95	15.4	2.06207	2.12414		7.6	16.1	16.3	2.11842	2.14474		7.3	15	15.8	2.05479	2.16438		7.38333	15.35	15.8333	2.07843	2.14442
		G15	7.2	14.35	17.05	1.99306	2.36806		7.85	14.8	18.25	1.88535	2.32484		8.35	13.65	18.05	1.63473	2.16168		7.8	14.2667	17.7833	1.83771	2.28486
		G24	17.25	24.3	27.45	1.4087	1.5913		17.8	25.3	27.45	1.42135	1.54213		17.55	24.7	27.7	1.40741	1.57835		17.5333	24.7667	27.5333	1.41248	1.5706
		G18	2.65	4.25	5.05	1.60377	1.90566		2.9	4.75	5.1	1.63793	1.75862		2.25	3.85	4.75	1.71111	2.11111		2.6	4.28333	4.96667	1.65094	1.92513
		G20	15.3	26.45	26.2	1.72876	1.71242		16.2	25.8	26.75	1.59259	1.65123		16.05	28.2	25.5	1.75701	1.58879		15.85	26.8167	26.15	1.69279	1.65081
		G8	5.3	3.45	4.95	0.650943	0.933962		5.45	3.8	5.2	0.697248	0.954128		6.15	3.25	5.25	0.528455	0.853659		5.63333	3.5	5.13333	0.625549	0.913916
		G13	6.2	5.45	5.9	0.879032	0.951613		5.85	5.45	6.15	0.931624	1.05128		7	5.85	6.25	0.835714	0.892857		6.35	5.58333	6.1	0.882123	0.965251
		G4	22.45	35.2	37.65	1.56793	1.67706		24.7	36.75	38.7	1.48785	1.5668		25.8	36.05	38.55	1.39729	1.49419		24.3167	36	38.3	1.48436	1.57935
		G16	12.3	14.75	17.1	1.19919	1.39024		11.2	14.2	17.55	1.26786	1.56696		10.95	15.35	17.15	1.40183	1.56621		11.4833	14.7667	17.2667	1.28962	1.50781
	LP	G19	3.3	4.45	5.75	1.34848	1.74242		2.85	4.25	5.55	1.49123	1.94737		3.25	4.6	6.25	1.41538	1.92308		3.13333	4.43333	5.85	1.41837	1.87096
		G26	2.05	1.8	2	0.878049	0.97561		2.35	1.75	2.25	0.744681	0.957447		2.15	2.05	2	0.953488	0.930233		2.18333	1.86667	2.08333	0.858739	0.95443
		G7	10.25	6.35	8.15	0.619512	0.795122		10.85	6.6	8.55	0.608295	0.788018		10.15	6.2	8.05	0.610837	0.793103		10.4167	6.38333	8.25	0.612882	0.792081
		G5	9.2	7.05	7.7	0.766304	0.836957		8.8	6.95	7.25	0.789773	0.823864		9.4	7.15	7.75	0.760638	0.824468		9.13333	7.05	7.56667	0.772238	0.828429
		G21	10.2	9.65	11.7	0.946078	1.14706		9.75	10.6	11.55	1.08718	1.18462		10.75	9.65	9.3	0.897674	0.865116		10.2333	9.96667	10.85	0.976977	1.0656
		G3	11.85	16.65	15.9	1.40506	1.34177		11.6	16	15.45	1.37931	1.3319		13.75	20.35	18.5	1.48	1.34545		12.4	17.6667	16.6167	1.42146	1.33971
		G17	5.65	4.3	4.8	0.761062	0.849558		5.3	3.85	4.45	0.726415	0.839623		5.75	4.35	5.05	0.756522	0.878261		5.56667	4.16667	4.76667	0.748	0.855814
		G28	4.15	7.75	6.15	1.86747	1.48193		4.4	7.95	5.8	1.80682	1.31818		4.7	7.6	6.25	1.61702	1.32979		4.41667	7.76667	6.06667	1.76377	1.37663
		G12	7.9	8.85	9.75	1.12025	1.23418		7.35	8.5	9.3	1.15646	1.26531		7.8	9.05	9.7	1.16026	1.24359		7.68333	8.8	9.58333	1.14566	1.24769
		G29	3.4	4.95	5.5	1.45588	1.61765		3.7	4.65	5.4	1.25676	1.45946		3.95	5	6.1	1.26582	1.5443		3.68333	4.86667	5.66667	1.32615	1.54047
		G23	7.4	9.75	8.75	1.31757	1.18243		6.95	9.2	8.9	1.32374	1.28058		7.45	9.4	8.6	1.26174	1.15436		7.26667	9.45	8.75	1.30102	1.20579
		G1	4.55	6.35	6.85	1.3956	1.50549		5.1	6.45	7.15	1.26471	1.40196		5.25	5.95	6.8	1.13333	1.29524		4.96667	6.25	6.93333	1.26455	1.4009
		G30	2.3	2.65	3.2	1.15217	1.3913		1.9	2.25	2.95	1.18421	1.55263		2.55	2.85	3.45	1.11765	1.35294		2.25	2.58333	3.2	1.15134	1.43229
		G25	6.2	12.3	11.6	1.98387	1.87097		6.45	11.8	12.35	1.82946	1.91473		6.4	13.6	11.15	2.125	1.74219		6.35	12.5667	11.7	1.97944	1.84263
		G27	6.15	4.35	5.45	0.707317	0.886179		6.45	4.85	5.6	0.751938	0.868217		5.9	5.2	4.9	0.881356	0.830508		6.16667	4.8	5.31667	0.780204	0.861635
Cn		N1	22.1	30.95	34.35	1.40045	1.5543		20.3	32.7	33.1	1.61084	1.63054		21.65	30.7	35.9	1.41801	1.6582		21.35	31.45	34.45	1.47643	1.61435
		N2	16.8	17.9	20.35	1.06548	1.21131		15.2	16.75	19.5	1.10197	1.28289		20.8	22.05	24.35	1.0601	1.17067		17.6	18.9	21.4	1.07585	1.22163
		N3	17.3	9.55	15.6	0.552023	0.901734		16.55	9.35	14.7	0.564955	0.888218		21.95	10.05	15.45	0.457859	0.703872		18.6	9.65	15.25	0.524946	0.831275
		N4	16.1	28.75	31.8	1.78571	1.97516		16.85	27.7	30.45	1.64392	1.80712		16.25	29.9	31.65	1.84	1.94769		16.4	28.7833	31.3	1.75654	1.90999
		N5	23.3	42.3	44.9	1.81545	1.92704		24.35	43.3	46.45	1.77823	1.9076		23	42.35	44.25	1.8413	1.92391		23.55	42.65	45.2	1.81166	1.91952
		N6	9.3	5.65	8.75	0.607527	0.94086		8.7	4.95	9.25	0.568966	1.06322		9.45	6.95	9	0.73545	0.952381		9.15	5.85	9	0.637314	0.985487
		N7	9.75	6.4	6.9	0.65641	0.707692		10.25	6.25	7.3	0.609756	0.712195		11.5	7.25	8.55	0.630435	0.743478		10.5	6.63333	7.58333	0.6322	0.721122
		N8	28.75	41.3	47.25	1.43652	1.64348		31	44.5	51.4	1.43548	1.65806		29.2	45.55	48.95	1.55993	1.67637		29.65	43.7833	49.2	1.47731	1.6593
		N10	11.5	6.65	10.85	0.578261	0.943478		13.3	7.1	12.6	0.533835	0.947368		12.25	6.05	10.75	0.493878	0.877551		12.35	6.6	11.4	0.535324	0.922799
		N11	10.8	9.45	8.35	0.875	0.773148		11.45	9.85	9.3	0.860262	0.812227		11.65	9.5	8.75	0.815451	0.751073		11.3	9.6	8.8	0.850238	0.778816
		N13	16.25	13.8	14.75	0.849231	0.907692		17.3	13.35	13.95	0.771676	0.806358		16.85	13.65	15.25	0.810089	0.905045		16.8	13.6	14.65	0.810332	0.873032
		N14	16.65	11.35	13.65	0.681682	0.81982		15.55	10.3	13.8	0.662379	0.88746		16.85	11.8	14.25	0.700297	0.845697		16.35	11.15	13.9	0.681453	0.850992
		N15	20.85	14.25	18.1	0.683453	0.868106		21.7	15.1	18.85	0.695853	0.868664		21.95	14.6	18.25	0.665148	0.831435		21.5	14.65	18.4	0.681485	0.856068
		N16	15.35	11.7	15.6	0.762215	1.01629		16.2	13.85	17.4	0.854938	1.07407		15.85	14.2	15.75	0.895899	0.993691		15.8	13.25	16.25	0.837684	1.02802
		N17	27.4	36.55	42.65	1.33394	1.55657		30.3	39.5	46.85	1.30363	1.5462		26.75	39.55	41.5	1.4785	1.5514		28.15	38.5333	43.6667	1.37203	1.55139

## Sheet: Figure 5A
		Infection day
Group	Strain ID	2021/Jun/17	2021/Jul/6	2023-07-07	2023-07-08	2023-07-09	2023-07-10	2023-07-11	2023-07-12	2023-07-13	2023-07-14	2023-07-15	2023-07-16	2023-07-17	2023-07-18	2023-07-19	2023-07-20	2023-07-21	2023-07-22	2023-07-23	2023-07-24	2023-07-25	2023-07-26	2023-07-27	2023-07-28	2023-07-29	2023-07-30	2023-07-31	2023-08-01	2023-08-02	2023-08-03	2023-08-04	2023-08-05	2023-08-06	2023-08-07	2023-08-08	2023-08-09	2023-08-10	2023-08-11	2023-08-12	2023-08-13	2023-08-14	2023-08-15	2023-08-16	2023-08-17	2023-08-18	2023-08-19	2023-08-20	2023-08-21
HP	G2																									1			2		3		1	2	1
	R265		1	1		1		3	2								1																																1
	WM276												1	1		1				1	2	1		1	2
	G14								1			1		1	1	1			2	1								1
	G10																						1	1	1			1			2			1		2	1
	G6																		1															1		1					1
	R272																																								1			1				1
	G9																			1			1	1			4	1	1	1
	G15																											1	2	1	1		2		2				1
	G24																																														1
	G18																														1		1		1		1	1						1
	G20														1								1	1		1	2	2		1	1
	G8																																	1			1	1					1			1			1
	G13
	G4																												1	1		1		1			2		1				1
	G16																																					1				1		2		2	1		1
LP	G19																																													1
	G26																	3
	G7
	G5
	G21
	G3																																		1							1				1			2
	G17																																																1
	G28																												1	1					2	1	1	1	1	1			1
	G12																																1				2											1
	G29																																											1				1
	G23																																																1
	G1																					1			1		1		1		1		1		1	1	1				1
	G30																							1													2							1
	G25																	1	2		2	1	2	1		1
	G27																																		1
[truncated: 25 more columns]

## Sheet: Figure 5B
		Lung fungal burden (CFU) at 14 dpi
Group	Strain ID	Mouse 1	Mouse 2	Mouse 3	Mouse 4	Mouse 5	Average
HP	G2	46400000	52000000	65600000	21600000	34400000	44000000
	R265	101200000	82400000	58000000	76700000	148000000	93260000
	WM276	31500000	23200000	40400000	79200000	38400000	42540000
	G14	67600000	106000000	54400000	141200000	124000000	98640000
	G10	1200000*	26400000	42300000	18000000	26000000	28175000
	G6	5360000	6400000	22680000	10600000	21200000	13248000
	R272	9840000	8000000	4600000	11600000	11200000	9048000
	G9	29600000	9400000	30400000	13600000	15200000	19640000
	G15	41200000	52800000	68000000	64800000	46800000	54720000
	G24	6800000	6000000	7200000	6800000	8000000	6960000
	G18	15200000	11200000	10400000	9280000	21800000	13576000
	G20	27600000	12800000	37400000	82800000	55000000	43120000
	G8	16080000	9600000	10000000	9600000	7640000	10584000
	G13	4120000	5200000	3320000	2280000	6760000	4336000
	G4	37400000	24600000	9800000	46800000	14800000	26680000
	G16	9400000	12200000	7480000	3320000	4400000	7360000
LP	G19	16800000	23200000	40400000	29200000	17200000	25360000
	G26	6000000	6800000	2400000	7240000	400000*	5610000
	G7	7600000	21200000	14680000	11480000	8400000	12672000
	G5	10400000	6800000	7200000	6000000	12000000	8480000
	G21	21400000	45800000	17200000	52600000	26400000	32680000
	G3	9600000	11240000	8760000	17400000	24200000	14240000
	G17	3000000	9800000	8400000	6480000	4720000	6480000
	G28	3240000	8400000	3600000	6400000	14400000	7208000
	G12	9600000	2040000	5200000	8040000	2600000	5496000
	G29	3600000	560000*	7360000	4400000	5000000	5090000
	G23	21600000	19200000	31200000	28000000	19600000	23920000
	G1	12800000	8040000	16000000	16400000	16800000	14008000
	G30	1360000	840000	2600000	4920000	2400000	2424000
	G25	9960000	12080000	10400000	17600000	22000000	14408000
	G27	3480000	12800000	14400000	7880000	18000000	11312000

## Sheet: Figure 5D
		Mouse 1			Mouse 2			Mouse 3
Group	Strain ID	M1-MØ	Cryptococci	Normalized M1-MØ (/100 cryptococci)	M1-MØ	Cryptococci	Normalized M1-MØ (/100 cryptococci)	M1-MØ	Cryptococci	Normalized M1-MØ (/100 cryptococci)	Average normalized M1-MØ (/100 cryptococci)
HP early stage	G2	126	303	41.5842	105	259	40.5405	85	278	30.5755	37.5667
	R265	107	472	22.6695	72	286	25.1748	93	411	22.6277	23.4907
	WM276	63	263	23.9544	52	340	15.2941	68	329	20.6687	19.9724
	G14	91	358	25.419	127	463	27.4298	83	325	25.5385	26.1291
	G10	37	175	21.1429	41	264	15.5303	27	221	12.2172	16.2968
	G6	117	395	29.6203	85	427	19.9063	124	267	46.4419	31.9895
	R272	25	48	52.0833	13	27	48.1481	19	62	30.6452	43.6255
	G9	118	373	31.6354	126	305	41.3115	159	418	38.0383	36.995
	G15	115	276	41.6667	76	224	33.9286	146	373	39.1421	38.2458
LP early stage	G17	130	118	110.169	76	83	91.5663	135	105	128.571	110.102
	G28	158	136	116.176	221	162	136.42	289	171	169.006	140.534
	G12	82	65	126.154	53	32	165.625	133	87	152.874	148.217
	G29	57	61	93.4426	65	80	81.25	138	93	148.387	107.693
	G23	181	179	101.117	174	193	90.1554	185	177	104.52	98.5975
	G1	245	169	144.97	261	152	171.711	120	76	157.895	158.192
	G30	67	52	128.846	94	73	128.767	38	47	80.8511	112.821
	G25	36	78	46.1538	114	165	69.0909	66	93	70.9677	62.0708
	G27	212	160	132.5	327	193	169.43	138	121	114.05	138.66
		Mouse 1			Mouse 2			Mouse 3
Group	Strain ID	M1-MØ	Cryptococci	Normalized M1-MØ (/100 cryptococci)	M1-MØ	Cryptococci	Normalized M1-MØ (/100 cryptococci)	M1-MØ	Cryptococci	Normalized M1-MØ (/100 cryptococci)	Average normalized M1-MØ (/100 cryptococci)
HP late stage	G2	25	383	6.52742	17	481	3.5343	12	339	3.53982	4.53385
	R265	12	682	1.75953	7	569	1.23023	6	573	1.04712	1.34563
	WM276	13	539	2.41187	8	478	1.67364	16	563	2.84192	2.30914
	G14	3	468	0.641026	5	527	0.948767	12	685	1.75182	1.11387
	G10	18	175	10.2857	31	279	11.1111	16	260	6.15385	9.18356
	G6	13	152	8.55263	11	118	9.32203	9	173	5.20231	7.69233
	R272	18	58	31.0345	6	72	8.33333	12	53	22.6415	20.6698
	G9	21	465	4.51613	15	592	2.53378	27	430	6.27907	4.44299
	G15	4	371	1.07817	13	625	2.08	8	517	1.54739	1.56852
LP late stage	G17	18	461	3.90456	35	372	9.4086	27	408	6.61765	6.6436
	G28	7	625	1.12	22	738	2.98103	6	526	1.14068	1.74724
	G12	23	358	6.42458	35	379	9.23483	18	672	2.67857	6.11266
	G29	6	573	1.04712	15	515	2.91262	11	426	2.58216	2.18063
	G23	18	476	3.78151	8	523	1.52964	11	577	1.90641	2.40585
	G1	6	720	0.833333	2	453	0.441501	13	672	1.93452	1.06979
	G30	32	225	14.2222	36	173	20.8092	28	279	10.0358	15.0224
	G25	5	596	0.838926	4	685	0.583942	7	771	0.907912	0.776927
	G27	27	479	5.63674	21	448	4.6875	16	572	2.7972	4.37382

## Sheet: Figure S3
Group	Strain ID	Phagocytic index (%)	IPR-18 hpi	IPR-24 hpi
HP	G2	57.27	1.59672	1.74736
	R265	56.55	2.28317	2.34857
	WM276	55.3	2.22124	2.68524
	G14	55.2	2.69698	3.13039
	G10	54.2	1.60418	1.87475
	G6	49.15	1.25411	1.32619
	R272	44	0.869405	1.0917
	G9	43.6	2.07843	2.14442
	G15	41	1.83771	2.28486
	G24	38.9	1.41248	1.5706
	G18	37.2	1.65094	1.92513
	G20	36.3	1.69279	1.65081
	G8	31.55	0.625549	0.913916
	G13	31.1	0.882123	0.965251
	G4	30.3	1.48436	1.57935
	G16	29	1.28962	1.50781
LP	G19	28.55	1.41837	1.87096
	G26	27.2	0.858739	0.95443
	G7	24	0.612882	0.792081
	G5	23.15	0.772238	0.828429
	G21	21.45	0.976977	1.0656
	G3	19.55	1.42146	1.33971
	G17	18.8	0.748	0.855814
	G28	15.25	1.76377	1.37663
	G12	13.15	1.14566	1.24769
	G29	13.15	1.32615	1.54047
	G23	12.95	1.30102	1.20579
	G1	12.55	1.26455	1.4009
	G30	12.4	1.15134	1.43229
	G25	10.295	1.97944	1.84263
	G27	8.03	0.780204	0.861635

## Sheet: Figure S6
Group	Strain ID	ST50	IPR-18 hpi	IPR-24 hpi
HP	G2	47	1.59672	1.74736
	R265	24	2.28317	2.34857
	WM276	37	2.22124	2.68524
	G14	32	2.69698	3.13039
	G10	47	1.60418	1.87475
	G6	73	1.25411	1.32619
	R272	100	0.869405	1.0917
	G9	43	2.07843	2.14442
	G15	47	1.83771	2.28486
	G24	68	1.41248	1.5706
	G18	54	1.65094	1.92513
	G20	43	1.69279	1.65081
	G8	62	0.625549	0.913916
	G13	100	0.882123	0.965251
	G4	53	1.48436	1.57935
	G16	62	1.28962	1.50781
LP	G19	73	1.41837	1.87096
	G26	100	0.858739	0.95443
	G7	100	0.612882	0.792081
	G5	87	0.772238	0.828429
	G21	100	0.976977	1.0656
	G3	65	1.42146	1.33971
	G17	100	0.748	0.855814
	G28	52	1.76377	1.37663
	G12	71	1.14566	1.24769
	G29	72	1.32615	1.54047
	G23	69	1.30102	1.20579
	G1	47	1.26455	1.4009
	G30	81	1.15134	1.43229
	G25	37	1.97944	1.84263
	G27	100	0.780204	0.861635
